# Supplementary material for: Design and Synthesis of 4-Arylazo Pyrazole Carboxamides as Dual AChE/BChE Inhibitors: Kinetic and In Silico Evaluation
Source: Pharmaceuticals (Basel). 2026 Jan 29;19(2):239. doi: 10.3390/ph19020239 (PMC12943507; doi:10.3390/ph19020239)
Supplement: Supplementary file 1 [file pharmaceuticals-19-00239-s001.zip]

Archive with 1 entries (1 files):
- pharmaceuticals-4077767-supplementary.pdf
